# Supplementary material for: If you build it, they will come: rapid colonization by dragonflies in a new effluent-dependent river reach
Source: PeerJ. 2020 Sep 16;8:e9856. doi: 10.7717/peerj.9856 (PMC7501785; doi:10.7717/peerj.9856)
Supplement: Supplemental Information 2 — Each data point indicates the abundance class of each species of odonate at each site and survey date across the 10 month study of three sites along the effluent-dependent Santa Cruz River [file peerj-08-9856-s002.csv]

		Santa Cruz River	Santa Cruz River	Santa Cruz River	Santa Cruz River	Santa Cruz River	Santa Cruz River	Santa Cruz River	Santa Cruz River	Santa Cruz River	Santa Cruz River	Santa Cruz River	Santa Cruz River	Santa Cruz River	Santa Cruz River	Santa Cruz River	Santa Cruz River	Santa Cruz River	Santa Cruz River	Santa Cruz River	Santa Cruz River	Santa Cruz River	Santa Cruz River	Santa Cruz River	Santa Cruz River	Santa Cruz River	Santa Cruz River	Santa Cruz River	Santa Cruz River	Santa Cruz River	Santa Cruz River	Santa Cruz River	Santa Cruz River	Santa Cruz River	Santa Cruz River	Santa Cruz River	Santa Cruz River	Santa Cruz River	Santa Cruz River	Santa Cruz River	Santa Cruz River	Santa Cruz River	Santa Cruz River	Santa Cruz River	Santa Cruz River	Santa Cruz River	Santa Cruz River	Santa Cruz River	Santa Cruz River
		Starr Pass Blvd	Starr Pass Blvd	Starr Pass Blvd	Starr Pass Blvd	Starr Pass Blvd	Starr Pass Blvd	Starr Pass Blvd	Starr Pass Blvd	Starr Pass Blvd	Starr Pass Blvd	Starr Pass Blvd	Starr Pass Blvd	Starr Pass Blvd	Starr Pass Blvd	Starr Pass Blvd	Starr Pass Blvd	Starr Pass Blvd	Starr Pass Blvd	Starr Pass Blvd	Starr Pass Blvd	Starr Pass Blvd	Starr Pass Blvd	Starr Pass Blvd	Starr Pass Blvd	Starr Pass Blvd	Starr Pass Blvd	Starr Pass Blvd	Starr Pass Blvd	Starr Pass Blvd	Cushing St	Cushing St	Cushing St	Cushing St	Cushing St	Cushing St	Cushing St	Cushing St	Cushing St	Cushing St	Cushing St	Cushing St	Cushing St	Cushing St	Cushing St	Cushing St	Cushing St	Tangerine Rd*	Tangerine Rd*
Common name	Latin name	6/1/2019	6/24/2019	6/28/2019	7/5/2019	8/3/2019	8/17/2019	8/24/2019	9/1/2019	9/2/2019	9/10/2019	9/22/2019	9/28/2019	10/12/2019	10/19/2019	11/6/2019	11/17/2019	12/1/2019	12/15/2019	1/5/2019	1/14/2019	1/19/2019	2/8/2019	2/29/2019	3/15/2020	3/25/2020	3/30/2020	4/4/2020	4/14/2020	5/10/2020	6/1/2019	7/6/2019	8/17/2019	8/24/2019	9/1/2019	9/10/2019	10/12/2019	10/19/2019	11/17/2019	12/15/2019	1/14/2020	2/9/2020	2/29/2020	3/15/2020	4/4/2020	4/14/2020	5/10/2020	6/2/2018	6/30/2018
Common green darner	Anax junius						1	1	2	2	3	3	3	3	3	2	2	1				1			1	1	1	1	1					1	1	2	2	1	1						1			1	1
Giant darner	Anax walsinghami											1																1
California spreadwing	Archilestes californicus													1	1	1	1
Great spreadwing	Archilestes grandis
Spine-tipped dancer	Argia extranea											1		1	1		1							1		1	1	2	2
Kiowa dancer	Argia immunda																									1	1																					1	1
Powdered dancer	Argia moesta									1																									1													1	1
Aztec dancer	Argia nahuana														1	2	2	1	2	2	2	2	2	2	3	2	3	3	2	2												1
Amethyst dancer	Argia pallens				1		1		1	2	2	2	2	2	3	3	3		1	2	2	2	2	2	2	3	2	3	2	2					1	1	2	1	1							1		1
Blue-ringed dancer	Argia sedula			1	1	1		1	1	2	2	2	2	2	3	3	3	1	1				3	3	3	3	3	3	3	2					1	1										1		1	1
Tezpi dancer	Argia tezpi										1
Dusky dancer	Argia translata																																															1	1
Red-tailed pennant	Brachymesia furcada
Four-spotted pennant	Brachymesia gravida
Pale-faced clubskimmer	Brechmorhoga mendax													1	1	1
Black setwing	Dythemis nigrescens														1
Double-striped bluet	Enallagma basidens
Familial bluet	Enallagma civile		1	2	3	2	2	3	3	3	3	3	1	3	3	3	3	3	3	3	3	3	3	3	3	3	3	3	3	2		2	1	3	3	3	2	2	1	1	1	1		2	2	3		1
Baja bluet	Enallagma eiseni
Neotropical bluet	Enallagma novaehispanae											1	1			1																																1	1
Arroyo bluet	Enallagma praevarum												1	2	2	2	2		1	1																	1	1
Claw-tipped bluet	Enallagma semicirculare
Unidentified bluet	Enallagma sp.
White-belted ringtail	Erpetogomphus compositus					1					1																																						1
Serpent ringtail	Erpetogomphus lampropeltis													1
Western pondhawk	Erythemis collcata			1	1			2	2	2	2	2	2			1	1								1		1	1	1					1	1	1
Great pondhawk	Erythemis vesiculosa
Plateau dragonlet	Erythrodiplax basifusca		1	1	2		1	2	2	3	3	3	3	3	3	2	2	1	1	1		2												1	2	2	2
Painted damsel	Hesperagrion heterodoxum														1
American rubyspot	Hetaerina americana													1	2	2	2										1	2	2																			1	1
Pacific forktail	Ischnura cervula																									1	2	1
Mexican forktail	Ischnura demorsa		1	1	1	2	1	1	2	2	2	3	3	3	3	3	3	2	1	1	1	1	1	1	1	1	1	2	2					1	2	2	2	1				1			1	1
Black-fronted forktail	Ischnura denticollis
Citrine forktail	Ischnura hastata			1	1	1		1	2	2	2	3	3	3	3	3	3	2	2	3	3	3	3	2	3	3	3	3	3	3				1	1		1	1	1					1	2	1
Rambur's forktail	Ischnura ramburii							1	1	2	2	2	2	2	2	3	2	2	1			1		2	1	2	1	2	1	1						1	1							1				1
Plateau spreadwing	Lestes alacer					1																												1
Eight-spotted skimmer	Libellula forensis
Widow skimmer	Libellula luctuosa																															1
Twelve-spotted skimmer	Libellula pulchella									1	1	1																						1
Flame skimmer	Libellula saturata					1	1	1	2	2	3	3	3	3	3	2	2								2	1	1	2	1					1	1		1	1	1							1		1
Straw-colored sylph	Macrothemis inacuta								1	1		1	1		1
Roseate skimmer	Orthemis ferruginea		1	2	2	2	2	3	3	3	3	3	3	3	2	2	1								1	1		2	1			2	1	2	1	1	1	1							2	1		1
Blue dasher	Pachydiplax longipennis		1	2			1	2	2	2	2																																			1
Red rock skimmer	Paltothemis lineatipes														1
Wandering glider	Pantala flavescens			2	2	1	2	2	2	2	2	2	2	1	1	1	2																1	1	1	1	1												1
Spot-winged glider	Pantala hymenaea			2	2						1	1	1																					1		1	1
Mexican amberwing	Perithemis intensa					1					1	2	2	2	2	2	2																			1	1	1										1
Common whitetail	Plathemis lydia														maybe																																	1	1
Gray sanddragon	Progomphus borealis								1	1	2	2	2	2	1	1													1						1	1												1
Filagree skimmer	Pseudoleon superbus							1	1	1	2	2	1	2	1	1	2											1	1							1									1
Blue-eyed darner	Rhionaeschna multicolor																												1								1									1
Russet-tipped clubtail	Stylurus plagiatus
Variegated meadowhawk	Sympetrum corruptum		1	2	2			2	2	3	3	3	3	3	2	2	3	1	2	2	2	2	2	1	1	1		1	1	1				1	1	1	1	1	1	1	1	1		2	1	1		1
Cardinal meadowhawk	Sympetrum illotum																					1	1		1
Desert firetail	Telebasis salva			1	1		1	1	2	2	3	3	3	3	2	3	3	2	2	2	2	2		3	3	1	3	3	3					1	1	1	1	1	1					1	2	2		1	1
Striped saddlebags	Tramea calverti
Black saddlebags	Tramea lacerata				1	1	1	2	2	2	2	1	2	1	maybe																	1	1	2
Red saddlebags	Tramea onusta		1	1	2	1	1	1	2	2		1																				1		2	1	1
			MONTHLY SURVEY SPECIES RICHNESS
			Starr Pass Blvd	Cushing St	Reference site
		Jun-19	0	0	23
		Jun-19	7	2	24
		Jul-19	14	5	24
		Aug-19	12	4	24
		Sep-19	25	17	26
		Oct-19	26	16	26
		Nov-19	21	7	21
		Dec-19	11	2	10
		Jan-20	7	2	5
		Feb-20	8	4	5
		Mar-20	10	0	9
		Apr-20	18	8	22
		Apr-20	18	11	24
		May-20	7	0	29
[truncated: 19 more columns]
