# Supplementary material for: If you build it, they will come: rapid colonization by dragonflies in a new effluent-dependent river reach
Source: PeerJ. 2020 Sep 16;8:e9856. doi: 10.7717/peerj.9856 (PMC7501785; doi:10.7717/peerj.9856)
Supplement: Supplemental Information 3 — Data matrix of the odonate assemblage data that went into the NMS ordination. On some dates, some sites had no odonate observations, so those data could not be included in the ordination and are excluded from this matrix. [file peerj-08-9856-s003.csv]

54	samples
39	species
	Q	Q	Q	Q	Q	Q	Q	Q	Q	Q	Q	Q	Q	Q	Q	Q	Q	Q	Q	Q	Q	Q	Q	Q	Q	Q	Q	Q	Q	Q	Q	Q	Q	Q	Q	Q	Q	Q	Q
	AnaxJuni	AnaxWals	ArchCali	ArgiExtr	ArgiImmu	ArgiMoes	ArgiNahu	ArgiPall	ArgiSedu	BrechMen	DythNigr	EnalCivi	EnalNova	EnalPrae	ErpeComp	Erythemi	ErythBas	Hetaerin	IschnDem	IschnHas	IschRamb	LestAlce	LibeLuct	LibePulc	LibeSatu	MacrInar	Orthemis	Pachydip	PantFlav	PantHyme	Perithem	Progomph	Pseudole	RhioMult	SympCorr	SympIllu	TeleSalv	TramLace	TramOnus
SPjun24	0	0	0	0	0	0	0	0	0	0	0	1	0	0	0	0	1	0	1	0	0	0	0	0	0	0	1	1	0	0	0	0	0	0	1	0	0	0	1
SPjun28	0	0	0	0	0	0	0	0	1	0	0	2	0	0	0	1	1	0	1	1	0	0	0	0	0	0	2	2	2	2	0	0	0	0	2	0	1	0	1
SPjul5	0	0	0	0	0	0	0	1	1	0	0	3	0	0	0	1	2	0	1	1	0	0	0	0	0	0	2	0	2	2	0	0	0	0	2	0	1	1	2
SPaug3	0	0	0	0	0	0	0	0	1	0	0	2	0	0	1	0	0	0	2	1	0	1	0	0	1	0	2	0	1	0	1	0	0	0	0	0	0	1	1
SPaug17	1	0	0	0	0	0	0	1	0	0	0	2	0	0	0	0	1	0	1	0	0	0	0	0	1	0	2	1	2	0	0	0	0	0	0	0	1	1	1
SPaug24	1	0	0	0	0	0	0	0	1	0	0	3	0	0	0	2	2	0	1	1	1	0	0	0	1	0	3	2	2	0	0	0	1	0	2	0	1	2	1
SPsep1	2	0	0	0	0	0	0	1	1	0	0	3	0	0	0	2	2	0	2	2	1	0	0	0	2	1	3	2	2	0	0	1	1	0	2	0	2	2	2
SPsep2	2	0	0	0	0	1	0	2	2	0	0	3	0	0	0	2	3	0	2	2	2	0	0	1	2	1	3	2	2	0	0	1	1	0	3	0	2	2	2
SPsep10	3	0	0	0	0	0	0	2	2	0	0	3	0	0	1	2	3	0	2	2	2	0	0	1	3	0	3	2	2	1	1	2	2	0	3	0	3	2	0
SPsep22	3	1	0	1	0	0	0	2	2	0	0	3	1	0	0	2	3	0	3	3	2	0	0	1	3	1	3	0	2	1	2	2	2	0	3	0	3	1	1
SPsep28	3	0	0	0	0	0	0	2	2	0	0	1	1	1	0	2	3	0	3	3	2	0	0	0	3	1	3	0	2	1	2	2	1	0	3	0	3	2	0
SPoct12	3	0	1	1	0	0	0	2	2	1	0	3	0	2	0	0	3	1	3	3	2	0	0	0	3	0	3	0	1	0	2	2	2	0	3	0	3	1	0
SPoct19	3	0	1	1	0	0	1	3	3	1	1	3	0	2	0	0	3	2	3	3	2	0	0	0	3	1	2	0	1	0	2	1	1	0	2	0	2	1	0
SPnov6	2	0	1	0	0	0	2	3	3	1	0	3	1	2	0	1	2	2	3	3	3	0	0	0	2	0	2	0	1	0	2	1	1	0	2	0	3	0	0
SPnov17	2	0	1	1	0	0	2	3	3	0	0	3	0	2	0	1	2	2	3	3	2	0	0	0	2	0	1	0	2	0	2	0	2	0	3	0	3	0	0
SPdec1	1	0	0	0	0	0	1	0	1	0	0	3	0	0	0	0	1	0	2	2	2	0	0	0	0	0	0	0	0	0	0	0	0	0	1	0	2	0	0
SPdec15	0	0	0	0	0	0	2	1	1	0	0	3	0	1	0	0	1	0	1	2	1	0	0	0	0	0	0	0	0	0	0	0	0	0	2	0	2	0	0
SPjan1	0	0	0	0	0	0	2	2	0	0	0	3	0	1	0	0	1	0	1	3	0	0	0	0	0	0	0	0	0	0	0	0	0	0	2	0	2	0	0
SPjan14	0	0	0	0	0	0	2	2	0	0	0	3	0	0	0	0	0	0	1	3	0	0	0	0	0	0	0	0	0	0	0	0	0	0	2	0	2	0	0
SPjan19	1	0	0	0	0	0	2	2	0	0	0	3	0	0	0	0	2	0	1	3	1	0	0	0	0	0	0	0	0	0	0	0	0	0	2	1	2	0	0
SPfeb8	0	0	0	0	0	0	2	2	3	0	0	3	0	0	0	0	0	0	1	3	0	0	0	0	0	0	0	0	0	0	0	0	0	0	2	1	0	0	0
SPfeb29	0	0	0	1	0	0	2	2	3	0	0	3	0	0	0	0	0	0	1	2	2	0	0	0	0	0	0	0	0	0	0	0	0	0	1	0	3	0	0
SPmar15	1	0	0	1	0	0	2	3	3	0	0	3	0	0	0	1	0	0	1	3	1	0	0	0	2	0	1	0	0	0	0	0	0	0	1	0	3	0	0
SPmar25	1	0	0	1	1	0	3	2	3	0	0	3	0	0	0	0	0	0	1	3	1	0	0	0	1	0	1	0	0	0	0	0	0	0	1	0	1	0	0
SPapr4	1	1	0	2	0	0	3	2	3	0	0	3	0	0	0	1	0	2	2	3	2	0	0	0	2	0	2	0	0	0	0	0	1	0	1	0	3	0	0
SPapr15	1	0	0	2	0	0	2	2	3	0	0	3	0	0	0	1	0	2	2	3	1	0	0	0	1	0	1	0	0	0	0	1	1	1	1	0	3	0	0
CUjun24	0	0	0	0	0	0	0	0	0	0	0	1	0	0	0	0	0	0	0	0	0	0	0	0	0	0	1	0	0	0	0	0	0	0	0	0	0	0	0
CUjul6	0	0	0	0	0	0	0	0	0	0	0	2	0	0	0	0	0	0	0	0	0	0	1	0	0	0	2	0	0	0	0	0	0	0	0	0	0	1	1
CUaug24	1	0	0	0	0	0	0	0	0	0	0	3	0	0	0	1	1	0	1	1	0	1	0	1	1	0	2	0	1	1	0	0	0	0	1	0	1	2	2
CUsep1	1	0	0	0	0	1	0	1	1	0	0	3	0	0	0	1	2	0	2	1	0	0	0	0	1	0	1	0	1	0	0	1	0	0	1	0	1	0	1
CUsep10	2	0	0	0	0	0	0	1	1	0	0	3	0	0	0	1	2	0	2	0	1	0	0	0	0	0	1	0	1	1	1	1	1	0	1	0	1	0	1
CUoct12	2	0	0	0	0	0	0	2	0	0	0	2	0	1	0	0	2	0	2	1	1	0	0	0	1	0	1	0	1	1	1	0	0	1	1	0	1	0	0
CUoct19	1	0	0	0	0	0	0	1	0	0	0	2	0	1	0	0	0	0	1	1	0	0	0	0	1	0	1	0	0	0	1	0	0	0	1	0	1	0	0
CUnov17	1	0	0	0	0	0	0	1	0	0	0	1	0	0	0	0	0	0	0	1	0	0	0	0	1	0	0	0	0	0	0	0	0	0	1	0	1	0	0
CUdec15	0	0	0	0	0	0	0	0	0	0	0	1	0	0	0	0	0	0	0	0	0	0	0	0	0	0	0	0	0	0	0	0	0	0	1	0	0	0	0
CUjan14	0	0	0	0	0	0	0	0	0	0	0	1	0	0	0	0	0	0	0	0	0	0	0	0	0	0	0	0	0	0	0	0	0	0	1	0	0	0	0
CUfeb9	0	0	0	0	0	0	1	0	0	0	0	1	0	0	0	0	0	0	1	0	0	0	0	0	0	0	0	0	0	0	0	0	0	0	1	0	0	0	0
CUmar15	0	0	0	0	0	0	0	0	0	0	0	2	0	0	0	0	0	0	0	1	1	0	0	0	0	0	0	0	0	0	0	0	0	0	2	0	1	0	0
CUapr4	1	0	0	0	0	0	0	0	0	0	0	2	0	0	0	0	0	0	1	2	0	0	0	0	0	0	2	0	0	0	0	0	1	0	1	0	2	0	0
CUapr15	0	0	0	0	0	0	0	1	1	0	0	3	0	0	0	0	0	0	1	1	0	0	0	0	1	0	1	1	0	0	0	0	0	1	1	0	2	0	0
TAjun1	2	0	0	0	0	2	0	2	3	0	1	2	3	0	1	2	0	3	2	1	0	0	0	0	2	0	2	2	1	0	2	2	1	1	1	0	2	0	1
TAjun22	3	0	0	0	0	3	0	2	3	0	0	3	3	1	1	2	0	3	2	0	3	0	0	0	3	0	3	2	2	0	3	2	0	1	2	0	1	2	1
TAaug24	2	0	0	0	0	2	0	2	3	0	0	3	3	0	2	1	1	3	2	1	2	0	1	0	3	0	3	1	3	0	3	0	0	1	2	0	3	1	0
TAsep29	2	0	0	0	0	3	0	2	3	2	0	2	3	0	1	1	0	3	2	2	2	0	0	0	3	2	3	1	2	0	3	2	0	2	2	0	3	1	0
TAoct20	2	0	1	0	0	3	0	2	3	0	1	2	3	2	1	1	2	3	2	2	2	0	0	0	3	1	3	1	2	0	3	2	0	2	3	0	3	0	0
TAnov10	3	0	2	0	0	1	0	1	2	0	0	2	2	2	0	0	1	3	1	2	1	0	0	0	1	0	3	0	0	0	2	1	1	1	3	0	2	0	0
TAdec6	2	0	0	0	0	0	0	1	1	0	0	2	3	0	0	0	0	2	0	0	0	0	0	0	0	0	1	0	0	0	0	0	0	0	2	0	1	0	0
TAdec14	2	0	0	0	0	0	0	1	1	0	0	2	3	1	0	0	0	3	0	0	0	0	0	0	0	0	1	0	0	0	0	0	0	0	2	0	1	0	0
TAjan14	1	0	0	0	0	0	0	0	1	0	0	1	0	0	0	0	0	1	0	0	0	0	0	0	0	0	0	0	0	0	0	0	0	0	2	0	0	0	0
TAfeb8	0	0	0	0	0	0	0	2	1	0	0	1	0	0	0	0	0	2	0	0	0	0	0	0	0	0	0	0	0	0	0	0	0	0	2	0	0	0	0
TAfeb29	1	0	0	0	0	2	1	1	3	0	0	2	3	0	0	0	0	3	0	0	0	0	0	0	0	0	0	0	0	0	0	0	0	0	1	0	0	0	0
TAmar24	1	0	0	0	1	3	0	1	3	1	0	2	3	1	0	0	0	3	1	0	1	0	0	0	1	0	2	0	0	0	1	1	0	1	2	0	1	0	1
TAapr5	1	1	0	0	2	3	1	1	3	0	0	3	3	1	0	1	0	3	1	0	1	0	0	0	3	0	3	1	0	0	2	0	0	2	2	0	3	0	0
TAapr15	2	1	0	0	2	3	1	1	3	0	0	3	3	1	0	3	1	3	0	1	1	0	0	0	3	0	3	2	0	0	3	0	0	2	2	0	2	0	0
