# Supplementary material for: If you build it, they will come: rapid colonization by dragonflies in a new effluent-dependent river reach
Source: PeerJ. 2020 Sep 16;8:e9856. doi: 10.7717/peerj.9856 (PMC7501785; doi:10.7717/peerj.9856)
Supplement: Supplemental Information 4 — This is the environmental matrix that was used to code the NMS visualization in Figure 5, with data excluded for site/date combinations that did not have any odonate observations. [file peerj-08-9856-s004.csv]

54	samples
5	species
	C	C	Q	Q	Q
	Site	Month	Dry	AirTem_F	WatTem_C
SPjun24	0	6	0	97	29
SPjun28	0	6	0	102	30
SPjul5	0	7	0	98	31
SPaug3	0	8	1	101	28
SPaug17	0	8	1	98	30
SPaug24	0	8	0	90	30
SPsep1	0	9	0	93	31
SPsep2	0	9	0	92	30
SPsep10	0	9	0	89	30
SPsep22	0	9	0	91	28
SPsep28	0	9	0	85	27
SPoct12	0	10	0	87	24
SPoct19	0	10	0	80	21
SPnov6	0	11	0	82	22
SPnov17	0	11	0	80	21
SPdec1	0	12	0	67	23
SPdec15	0	12	0	65	22
SPjan1	0	1	0	59	19
SPjan14	0	1	0	72	19
SPjan19	0	1	0	75	18
SPfeb8	0	2	0	72	22
SPfeb29	0	3	0	75	25
SPmar15	0	3	0	72	23
SPmar25	0	3	0	80	22
SPapr4	0	4	0	79	25
SPapr15	0	4	0	78	28
CUjun24	1	6	0	97	31
CUjul6	1	7	0	98	34
CUaug24	1	8	0	91	33
CUsep1	1	9	0	91	32
CUsep10	1	9	0	89	31
CUoct12	1	10	0	86	25
CUoct19	1	10	1	81	13
CUnov17	1	11	0	79	12
CUdec15	1	12	0	66	13
CUjan14	1	1	1	70	11
CUfeb9	1	2	0	71	16
CUmar15	1	3	0	73	18
CUapr4	1	4	0	77	21
CUapr15	1	4	0	78	29
TAjun1	2	6	0	95	26
TAjun22	2	6	0	96	30
TAaug24	2	8	0	94	28
TAsep29	2	9	0	89	25
TAoct20	2	10	0	82	19
TAnov10	2	11	0	82	20
TAdec6	2	12	0	72	19
TAdec14	2	12	0	74	18
TAjan14	2	1	0	72	15
TAfeb8	2	2	0	74	16
TAfeb29	2	3	0	76	18
TAmar24	2	3	0	77	18
TAapr5	2	4	0	81	22
TAapr15	2	4	0	78	26
